# Supplementary material for: Comparative Analysis of Plant Growth-Promoting Rhizobacteria’s Effects on Alfalfa Growth at the Seedling and Flowering Stages under Salt Stress
Source: Microorganisms. 2024 Mar 19;12(3):616. doi: 10.3390/microorganisms12030616 (PMC10975677; doi:10.3390/microorganisms12030616)
Supplement: Supplementary file 1 [file microorganisms-12-00616-s001.zip]

Archive with 1 entries (1 files):
- microorganisms-2901952-supplementary.pdf
